# Supplementary material for: Loss of Lipid Carrier ApoE Exacerbates Brain Glial and Inflammatory Responses after Lysosomal GBA1 Inhibition
Source: Cells. 2023 Nov 2;12(21):2564. doi: 10.3390/cells12212564 (PMC10647680; doi:10.3390/cells12212564)
Supplement: Supplementary file 1 [file cells-12-02564-s001.zip]

Archive with 1 entries (1 files):
- cells-2569986-supplementary.pdf
